# Supplementary material for: Antithrombin-binding heparan sulfate is ubiquitously expressed in epithelial cells and suppresses pancreatic tumorigenesis
Source: J Clin Invest. 2025 Sep 16;135(22):e184172. doi: 10.1172/JCI184172 (PMC12618072; doi:10.1172/JCI184172)
Supplement: Supporting data values [file jci-135-184172-s181.xlsx]

## Sheet: Fig. 5A,B,D,E
Patients	P1 Highest PanIN Grade (1A, 1B, 2, 3 or PDAC)	P1 _ AT Staining Intensity	P2 Highest PanIN Grade (1A, 1B, 2, 3 or PDAC)	P2 _ AT Staining Intensity	N1 _ AT Staining Intensity	PDAC T1_AT Staining Intensity	PDAC T2_AT Staining Intensity	PDAC T3_AT Staining Intensity		PDAC_AT_MAX	PDAC_AT_AVG	PDAC_AT_MEDIAN
1	NA		PDAC	1	0		0			0	0	0
2	NA		NA		0	3		3		3	3	3
3	1A	2	PDAC	1	0	0				0	0	0
4	PDAC	0	1A	0	NA	0				0	0	0
5	PDAC	2	NA		0	2				2	2	2
6	1B	2	NA		0	0		2		2	1	1
7	1A	0	NA		1	0		1		1	0.5	0.5
8	2	2	PDAC	2		3		0		3	1.5	1.5
9	2	3	NA		NA	0	0	3		3	1	0
10	NA		NA		3	0	1
11	NA		NA		0	1	3	3		3	2.33333	3
12	NA		NA		NA	0	2	1		2	1	1
13	NA		NA		0	0	2	2		2	1.33333	2
14	2	3	NA		NA	0		1		1	0.5	0.5
15	1B	1	3	2	0	0	0	0		0	0	0
16	1B	2	1A	0	NA	3	1	0		3	1.33333	1
17	NA		NA		0	1	3	2		3	2	2
18	NA		NA		NA	3				3	3	3
19	3	3	PDAC	0	0			0		0	0	0
20	3	3	3	2	NA			2		2	2	2
21	NA		3	3	1	0	0			0	0	0
22	3	3	NA		NA		1	3		3	2	2
23	1B	1	NA		NA	0	0	1		1	0.333333	0
24	NA		2	3	3	0	0			0	0	0
25	NA		1B	2	NA
26	1B	1	2	1	3	1				1	1	1
27	NA		1B	1	NA	0	0			0	0	0
28	3	2	NA		NA	0				0	0	0
29	NA		NA		2	0		0		0	0	0
30	NA		NA		NA	0	1	1		1	0.666667	1
31	NA		NA		1		0	1		1	0.5	0.5
32	NA		NA		0			2
33	2	1	NA		1	1	1			1	1	1
34	NA		NA		NA	1	1	1		1	1	1
35	NA		NA		NA	3		1		3	2	2
36	NA		NA		0	0	0	2		2	0.666667	0
37	3 and PDAC	3	NA		NA	1	1	3		3	1.66667	1
38	NA		NA		2	2		2		2	2	2
39	NA		NA		0	0	0	1		1	0.333333	0
40	NA		NA		NA	3	2			3	2.5	2.5
41	NA		NA		NA	0	0	0		0	0	0
42	NA		2	1	1	1				1	1	1
43	NA		NA		NA	1	0	2		2	1	1
44	NA		NA		NA	2	1			2	1.5	1.5
45	NA		NA		3	0	0	3		3	1	0
46	1A	1	NA		1	0	0
47	NA		NA		NA	1	1	0		1	0.666667	1
48	NA		NA		NA	0	0	3		3	1	0
49	3	2	NA		0		1	0		1	0.5	0.5
50	PDAC	2	2	1	2	2	0	1		2	1	1
51	NA		NA		NA	3	3			3	3	3
52	NA		3	2	NA	0	1	1		1	0.666667	1
53	NA		2	2	0	3	3	3		3	3	3
54	NA		NA		1	1	1			1	1	1
55	NA		NA		NA	0	0	0		0	0	0
56	NA		NA		NA	0		3		3	1.5	1.5
57	NA		NA		NA	0	1			1	0.5	0.5
58	NA		NA		2	0	0	1		1	0.333333	0
59	NA		NA		NA	0				0	0	0
60	3	2	NA		NA	0	3	3		3	2	3
61	3	0	NA		2	0	3
62	NA		NA		NA	0	0	1		1	0.333333	0
63	2	2	2	1	NA	0				0	0	0
64	NA		NA		1	0	2			2	1	1
65	NA		NA		0	0	3	2		3	1.66667	2
66	NA		NA		NA	0	1	0		1	0.333333	0
67	2	1	1B	2	2	0		3		3	1.5	1.5
68	NA		PDAC	3	3	0	0	0		0	0	0
69	1A	1	1B	1	2	0	2	1		2	1	1
70	NA		NA		NA	1	3	2		3	2	2
71	1A	1	3	1	NA	0		1		1	0.5	0.5
72	NA		NA		0	0	0	1		1	0.333333	0
73	1B	2	NA		NA	0	0			0	0	0
74	NA		NA		2	1	1			1	1	1
75	1B	1	2	2	NA	1	3	1		3	1.66667	1
76	NA		NA		1	2		0		2	1	1
77	NA		NA		1	0	1	1		1	0.666667	1
78	1B	0	2	1	3	2	1	2		2	1.66667	2
79	3	1	NA		NA	1	3			3	2	2
80	NA		NA		1	0	1	1		1	0.666667	1
81	1B	1	NA		2	2	0			2	1	1
82	NA		NA		2	1		3		3	2	2
83	1B	1	NA		NA	0	1	2		2	1	1
84	2	2	1B	1	NA	3	3			3	3	3
85	1B	2	NA		0	2	3	3		3	2.66667	3
86	NA		NA		0	0				0	0	0
87	NA		NA		1	0		1		1	0.5	0.5
88	3	2	NA		2	0	1	1		1	0.666667	1
89	1A	0	NA		0	0	1			1	0.5	0.5
90	NA		NA		0	3	2			3	2.5	2.5
91	1B	1	NA		NA	3	3	3		3	3	3
92	NA		NA		1		3			3	3	3
93	NA		2	1	3	3	2			3	2.5	2.5
94	NA		NA		2	0				0	0	0
95	NA		NA		2	0	0			0	0	0
96	NA		3	0	0	0	0			0	0	0
97	2B	0	NA		NA	1	1			1	1	1
98	PDAC	0	NA		1		0			0	0	0
99	1B	2	NA		1	3				3	3	3
100	PDAC	1	3	2	0	0	0	1		1	0.333333	0
101	NA		NA		1	1	0			1	0.5	0.5
102	PDAC	1	NA		2	1	0	1		1	0.666667	1
103	NA		NA		0	0		1		1	0.5	0.5
104	NA		NA		NA	3	2			3	2.5	2.5
105	NA		NA		1	1				1	1	1
106	NA		NA		NA	0	0			0	0	0
107	1B	1	NA		NA	0	0	1		1	0.333333	0
108	NA		NA		0		1			1	1	1
109	NA		1A	0	1					0
110	NA		NA		3	0	0			0	0	0
111	NA		NA		2	0	0	0		0	0	0
112	NA		NA		0	0	0	0		0	0	0
113	NA		1A	1	1	1	1	2		2	1.33333	1
114	1A	2	2	2	2	0	3			3	1.5	1.5
115	PDAC	2	NA		0		3			3	3	3
116	NA		3	3	1	0	2			2	1	1
117	NA		NA		0	0	0			0	0	0
118	1A	1	NA		2	0		2		2	1	1
119	1B	2	NA		NA	2	3	3		3	2.66667	3
120	NA		NA		0	0	0	1		1	0.333333	0
121	1A	1	NA		NA	2	2	1		2	1.66667	2
122	NA		NA		NA	1	0	1		1	0.666667	1
123	NA		NA		NA	1	1	1		1	1	1
124	3	2	3	3	NA	0	2			2	1	1
125	2	2	1A	2	NA	0	1	1		1	0.666667	1
126	NA		NA		NA	3	3	3		3	3	3
127	NA		2	1	NA		3	3		3	3	3
128	2	2	NA		2	2	1	2		2	1.66667	2
129	1B	2	NA		3	0	3	2		3	1.66667	2
130	NA		NA		NA	1	0	0		1	0.333333	0
131	3	2	2	2	NA	1	2	1		2	1.33333	1
132	NA		NA		NA	3	3			3	3	3
133	2	3	NA		NA	1	0			1	0.5	0.5
134	NA		NA		NA	1	2	1		2	1.33333	1
135	NA		NA		NA	1	2			2	1.5	1.5
136	NA		NA		1	1	3			3	2	2
137	3	2	3	1	NA	2	1	2		2	1.66667	2
138	1A	1	1B	1	3	1	2			2	1.5	1.5
139	NA		1B	1	0	1	1			1	1	1
140	1A	1	NA		2	0	2			2	1	1
141	NA		NA		NA	2	2			2	2	2
142	NA		NA		0	0	0			0	0	0
143	NA		2	2	2	1	2	3		3	2	2
144	1B	2	NA		0		0	1		1	0.5	0.5
145	NA		NA		NA	0	2	3		3	1.66667	2
146	NA		NA		NA		0	2
147	3	3	1B	2	NA	2	1	1		2	1.33333	1
148	1A	0	NA		0	3	0	0		3	1	0
149	NA		NA		NA
150	NA		NA		2	1	0	1		1	0.666667	1
151	NA		NA		NA	3	3			3	3	3
152	NA		1B	0	NA	1	0	1		1	0.666667	1
153	1B	1	1B	1	2	1	1			1	1	1
	AT Scoring Legend (attempts to subtract out background still present with AT + enzyme)
	0, less than 10% membranous staining
	1, faint/barely perceptible basolateral or complete membrane staining in 10% or more tumor
	2, weak basolateral or complete membrane staining in 10% or more tumor
	3, moderate/strong basolateral or complete membrane staining in 10% or more tumor
	Important General Comment
	For evaulation of duct staining on N1: generally, small caliber ducts are negative. Large caliber (i.e., main duct sampling) is typified by fairly strong basal and/or basolateral membrane expression. Also, reactive benign ducts typically show mild to moderately increased basolateral/basal membrane expression. Vessels appear to represent a potentially suitable internal controls
	P1,2	PanIN containing slides
	T1,2,3	PDAC containing slides. Triple cores for each patient.
	N	Healthy adjacent containing slides

## Sheet: Fig. 6A
	FC1149	FC1149 + HSase	FC1242	FC1242 + HSase	FC1245	FC1245 + HSase
GeoMean	8718	417	26792	561	7074	377
	8411	401	29978	517	7454	369
	8249	372	28386	528	8336	353

## Sheet: Fig. 6B
	FC1149	FC1149 + HSase	FC1242	FC1242 + HSase	FC1245	FC1245 + HSase
GeoMean	18615	457	25925	173	12922	239
	22548	461	25258	157	15014	229
	22443	458	28588	142	14793	235

## Sheet: Fig. 6C
	FC1242 WT			FC1242 HS3ST1-/-			FC1245 WT			FC1245 HS3ST1-/-
AT	4649	5672	5694	29	32	26	2979	3059	2916	22	15	6
mAb 10E4	8772	11385	11781	8310	11380	9741	6910	7892	7331	7607.7	7415.7	7388.7
GeoMean

## Sheet: Fig. 6D.
	UA-GlcNAc	UA2S-GlcNAc	UA-GlcNS	UA2S-GlcNS	UA-GlcNS6S	UA2S-GlcNS6S
WT Intracellular	32.29	7.9	31.52	18.71	1.02	7.62
WT Cell Surface	31.23	6.48	31.54	19.59	1.92	8.01
WT Secreted	27.26	7.16	32.44	22.95	1.71	7.33
HS3ST1 Intracellular	31.4	9.02	30.4	15.68	1.37	11.76
HS3ST1 Cell Surface	29.76	7.02	33.54	16.23	2.28	10.99
HS3ST1 Secreted	30.85	6.85	32.83	16.47	2.18	10.64

## Sheet: Fig. 6E
	UA-GlcNS3S	UA-GlcNS3S6S
WT Intracellular	0.42	0.13
Wt Cell Surface	0.82	0.16
WT Secreted	0.78	0.13
HS3ST1 Intracellular	0	0
HS3ST1 Cell Surface	0	0
HS3ST1 Secreted	0	0

## Sheet: Fig. 6F
ug/ml	Heparin		WT		HS3ST1-/-
4	0.063	0.06	0.147	0.145	0.578	0.561
2	0.084	0.081	0.254	0.26	0.595	0.583
1	0.135	0.139	0.369	0.366	0.597	0.593
0.5	0.206	0.204	0.459	0.458	0.604	0.604
0.25	0.298	0.299	0.516	0.514	0.606	0.611
0.125	0.395	0.396	0.563	0.55	0.602	0.607
0.0625	0.457	0.459
0	0.602	0.605	0.602	0.605	0.602	0.605

## Sheet: Fig. 6G
	WT			HS3ST1-/-
1ug AT	5.26682	4.20623	6.25	-0.073487	0.0682379	0.0918587
bFGF	20.5951	17.901	21.5163	19.453	23.0749	21.4057
BSA	0.412882	-0.183216	-0.229666	0.0524907	-0.0892342	0.0367435
Input	100			100

## Sheet: Fig. 7F
Image	Num Detections	Num Immune cells (base)	Num Stroma (base)	Num Tumor (base)	Num Immune cells: Negative	Num Immune cells: Positive	Num Stroma: Negative	Num Tumor: Negative	Num Tumor: Positive	Tumor: Positive %	Immune cells: Positive %	Stroma: Positive %	Immune cells + Stroma + Tumor: Positive %	Immune cells + Tumor: Positive %	Num Stroma: Positive
A0348J 1.tif - Layer 1	4116	512	4	3600	510	2	4	2920	680	18.89	0.3906	0	16.57
A0348J 2.tif - Layer 1	4388	513		3875	507	6		2660	1215	31.35	1.17			27.83
A0348J 3.tif - Layer 1	4711	503	3	4205	495	8	3	3230	975	23.19	1.59	0	20.87
A0392J 1.tif - Layer 1	3632	72		3560	70	2		2104	1456	40.9	2.778			40.14
A0392J 2.tif - Layer 1	3496	33		3463	31	2		2068	1395	40.28	6.061			39.96
A0392J 3.tif - Layer 1	3657	40		3617	37	3		1930	1687	46.64	7.5			46.21
A0394J 1.tif - Layer 1	3084	68		3016	55	13		1791	1225	40.62	19.12			40.14
A0394J 2.tif - Layer 1	3528	38	1	3489	36	2	1	1395	2094	60.02	5.263	0	59.41
A0394J 3.tif - Layer 1	3716	32		3684	30	2		2039	1645	44.65	6.25			44.32
A3215J 1.tif - Layer 1	3860	123		3737	119	4		2711	1026	27.46	3.252			26.68
A3215J 2.tif - Layer 1	3464	102		3362	91	11		1642	1720	51.16	10.78			49.97
A3215J 3.tif - Layer 1	4269	161		4108	152	9		1853	2255	54.89	5.59			53.03
A3216J 1.tif - Layer 1	3691	79		3612	47	32		1775	1837	50.86	40.51			50.64
A3216J 2.tif - Layer 1	3530	109	2	3419	94	15	1	1700	1719	50.28	13.76	50	49.15		1
A3216J 3.tif - Layer 1	4288	223	3	4062	207	16	2	1920	2142	52.73	7.175	33.33	50.35		1
A3217J 1.tif - Layer 1	3390	111		3279	102	9		2036	1243	37.91	8.108			36.93
A3217J 2.tif - Layer 1	4137	82		4055	76	6		1959	2096	51.69	7.317			50.81
A3217J 3.tif - Layer 1	4025	244	1	3780	239	5	1	2568	1212	32.06	2.049	0	30.24
A3218J 1.tif - Layer 1	3470	172	9	3289	116	56	3	1813	1476	44.88	32.56	66.67	44.32		6
A3218J 2.tif - Layer 1	3593	129	1	3463	115	14	1	2224	1239	35.78	10.85	0	34.87
A3218J 3.tif - Layer 1	4100	167	4	3929	145	22	1	2261	1668	42.45	13.17	75	41.29		3
A3219J 1.tif - Layer 1	3597	42		3555	39	3		2078	1477	41.55	7.143			41.15
A3219J 2.tif - Layer 1	3740	83		3657	71	12		1936	1721	47.06	14.46			46.34
A3219J 3.tif - Layer 1	4270	266	5	3999	254	12	5	2485	1514	37.86	4.511	0	35.74
A3220J 1.tif - Layer 1	3747	211	1	3535	209	2	1	2477	1058	29.93	0.9479	0	28.29
A3220J 2.tif - Layer 1	2812	66		2746	60	6		1359	1387	50.51	9.091			49.54
A3220J 3.tif - Layer 1	3399	137	1	3261	132	5	1	1911	1350	41.4	3.65	0	39.86
A3221J 1.tif - Layer 1	4416	262		4154	261	1		2109	2045	49.23	0.3817			46.33
A3221J 2.tif - Layer 1	3413	157	1	3255	154	3	1	1640	1615	49.62	1.911	0	47.41
A3221J 3.tif - Layer 1	3516	166		3350	166			1631	1719	51.31	0			48.89
A3222J 1.tif - Layer 1	3187	149		3038	148	1		1977	1061	34.92	0.6711			33.32
A3222J 2.tif - Layer 1	3750	175		3575	168	7		2273	1302	36.42	4			34.91
A3222J 3.tif - Layer 1	3759	187		3572	185	2		2329	1243	34.8	1.07			33.12
A3223J 1.tif - Layer 1	4191	155		4036	147	8		2270	1766	43.76	5.161			42.33
A3223J 2.tif - Layer 1	4326	167		4159	164	3		2281	1878	45.16	1.796			43.48
A3223J 3.tif - Layer 1	4199	59	3	4137	55	4	2	1951	2186	52.84	6.78	33.33	52.18		1
A3224J 1.tif - Layer 1	3520	152	1	3367	148	4	1	1808	1559	46.3	2.632	0	44.4
A3224J 2.tif - Layer 1	3641	168	1	3472	166	2	1	2131	1341	38.62	1.19	0	36.89
A3224J 3.tif - Layer 1	4165	130	5	4030	126	4	3	2352	1678	41.64	3.077	40	40.43		2
A3226J 1.tif - Layer 1	3905	74	1	3830	69	5	1	2141	1689	44.1	6.757	0	43.38
A3226J 2.tif - Layer 1	4013	78	4	3931	70	8	4	1749	2182	55.51	10.26	0	54.57
A3226J 3.tif - Layer 1	4056	96	3	3957	90	6	2	2319	1638	41.39	6.25	33.33	40.56		1
A3228J 1.tif - Layer 1	4401	607	1	3793	601	6	1	2633	1160	30.58	0.9885	0	26.49
A3228J 2.tif - Layer 1	3748	303	5	3440	287	16	4	1605	1835	53.34	5.281	20	49.41		1
A3228J 3.tif - Layer 1	4674	560	1	4113	545	15	1	2390	1723	41.89	2.679	0	37.18
A3229J 1.tif - Layer 1	2658	82		2576	79	3		1801	775	30.09	3.659			29.27
A3229J 2.tif - Layer 1	3373	111		3262	110	1		2042	1220	37.4	0.9009			36.2
A3229J 3.tif - Layer 1	3504	291	3	3210	279	12	3	2097	1113	34.67	4.124	0	32.11
A3230J 1.tif - Layer 1	4165	226	1	3938	218	8	1	2134	1804	45.81	3.54	0	43.51
A3230J 2.tif - Layer 1	4312	439	1	3872	412	27	1	2282	1590	41.06	6.15	0	37.5
A3230J 3.tif - Layer 1	4087	328	5	3754	311	17	5	2075	1679	44.73	5.183	0	41.5
A3232J 1.tif - Layer 1	4529	72	1	4456	72		1	2966	1490	33.44	0	0	32.9
A3232J 2.tif - Layer 1	3589	22		3567	22			1056	2511	70.4	0			69.96
A3232J 3.tif - Layer 1	4294	91		4203	89	2		2554	1649	39.23	2.198			38.45
A3215	FC1245 WT
A3219	FC1245 WT
A3226	FC1245 WT
A3227	FC1245 WT
A3229	FC1245 WT
A3216	FC1245 HS3ST1-/-
A3217	FC1245 HS3ST1-/-
A3218	FC1245 HS3ST1-/-
A3225	FC1245 HS3ST1-/-
A3228	FC1245 HS3ST1-/-
A3221	FC1242 WT
A3222	FC1242 WT
A3223	FC1242 WT
A3230	FC1242 WT
A3232	FC1242 WT
A0348	FC1242 HS3ST1-/-
A0392	FC1242 HS3ST1-/-
A0394	FC1242 HS3ST1-/-
A3220	FC1242 HS3ST1-/-
A3224	FC1242 HS3ST1-/-

## Sheet: Fig. 7G
Image	Num Detections	Num Immune cells (base)	Num Stroma (base)	Num Tumor (base)	Num Immune cells: Negative	Num Immune cells: Positive	Num Stroma: Negative	Num Stroma: Positive	Num Tumor: Negative	Num Tumor: Positive	Stroma: Positive %	Tumor: Positive %	Immune cells: Positive %	Immune cells + Stroma + Tumor: Positive %
A0348J 1.tif - Layer 1	4364	159	273	3932	122	37	257	16	3931	1	5.8608	0.0254	23.2704	1.2374
A0348J 2.tif - Layer 1	7484	704	972	5808	668	36	968	4	5806	2	0.4115	0.0344	5.114	0.5612
A0348J 3.tif - Layer 1	8978	390	282	8306	318	72	272	10	8302	4	3.546	0.0482	18.46	0.9579
A0392J 1.tif - Layer 1	6566	20	2454	4092	10	10	2414	40	4092		1.63	0	50	0.7615
A0392J 2.tif - Layer 1	2248	14	1898	336	4	10	1876	22	336		1.159	0	71.43	1.423
A0392J 3 modified.tif - Texture	8104	442	4	7658	338	104	4		7606	52	0	0.679	23.53	1.925
A0394J 1.tif - Layer 1	7852	528	630	6694	494	34	616	14	6694		2.222	0	6.439	0.6113
A0394J 2.tif - Layer 1	8794	284	418	8092	258	26	414	4	8088	4	0.9569	0.0494	9.155	0.3866
A0394J 3.tif - Layer 1	7890	414	638	6838	300	114	610	28	6836	2	4.389	0.0292	27.54	1.825
A3215J 1.tif - Layer 1	6800	34	1626	5140	16	18	1612	14	5138	2	0.861	0.0389	52.94	0.5
A3215J 2.tif - Layer 1	6344	72	576	5696	18	54	564	12	5694	2	2.083	0.0351	75	1.072
A3215J 3.tif - Layer 1	6264	34	604	5626	12	22	596	8	5626		1.325	0	64.71	0.4789
A3216J 1.tif - Layer 1	6844	116	2524	4204	56	60	2504	20	4204		0.7924	0	51.72	1.169
A3216J 2.tif - Layer 1	5884	52	2438	3394	34	18	2408	30	3392	2	1.231	0.0589	34.62	0.8498
A3216J 3.tif - Layer 1	5532	76	2466	2990	58	18	2450	16	2990		0.6488	0	23.68	0.6146
A3217J 1.tif - Layer 1	6538	24	900	5614	12	12	898	2	5614		0.2222	0	50	0.2141
A3217J 2.tif - Layer 1	6690	52	1474	5164	36	16	1474		5164		0	0	30.77	0.2392
A3217J 3.tif - Layer 1	6104	26	1964	4114	24	2	1958	6	4114		0.3055	0	7.692	0.1311
A3218J 1.tif - Layer 1	6096	38	1974	4084	10	28	1954	20	4084		1.013	0	73.68	0.7874
A3218J 2.tif - Layer 1	6592	216	3158	3218	194	22	3154	4	3218		0.1267	0	10.19	0.3944
A3218J 3.tif - Layer 1	8386	266	2224	5896	230	36	2210	14	5896		0.6295	0	13.53	0.5962
A3219J 1.tif - Layer 1	6068	40	1552	4476	18	22	1546	6	4472	4	0.3866	0.0894	55	0.5274
A3219J 2.tif - Layer 1	9336	54	82	9200	28	26	76	6	9184	16	7.317	0.1739	48.15	0.5141
A3219J 3.tif - Layer 1	10908	48	634	10226	36	12	630	4	10224	2	0.6309	0.0196	25	0.165
A3220J 1.tif - Layer 1	7326	130	1486	5710	108	22	1478	8	5710		0.5384	0	16.92	0.4095
A3220J 2.tif - Layer 1	6606	78	1318	5210	72	6	1314	4	5210		0.3035	0	7.692	0.1514
A3220J 3.tif - Layer 1	7512	182	1290	6040	160	22	1284	6	6034	6	0.4651	0.0993	12.09	0.4526
A3221J 1.tif - Layer 1	7722	204	1590	5928	168	36	1570	20	5926	2	1.258	0.0337	17.65	0.7511
A3221J 2.tif - Layer 1	7048	150	1038	5860	96	54	982	56	5842	18	5.395	0.3072	36	1.816
A3221J 3.tif - Layer 1	7760	156	518	7086	102	54	420	98	7072	14	18.92	0.1976	34.62	2.139
A3222J 1.tif - Layer 1	11410	74	94	11242	48	26	88	6	11216	26	6.383	0.2313	35.14	0.5083
A3222J 2.tif - Layer 1	8824	88	98	8638	72	16	92	6	8620	18	6.122	0.2084	18.18	0.4533
A3222J 3.tif - Layer 1	8180	180	172	7828	164	16	164	8	7816	12	4.651	0.1533	8.889	0.4401
A3223J 1.tif - Layer 1	8290	224	506	7560	180	44	480	26	7558	2	5.138	0.0265	19.64	0.8685
A3223J 2.tif - Layer 1	7186	198	610	6378	122	76	564	46	6376	2	7.541	0.0314	38.38	1.726
A3223J 3.tif - Layer 1	8032	108	202	7722	82	26	196	6	7722		2.97	0	24.07	0.3984
A3224J 1.tif - Layer 1	6446	232	1888	4326	186	46	1876	12	4324	2	0.6356	0.0462	19.83	0.9308
A3224J 2.tif - Layer 1	7306	1190	2730	3386	428	762	2444	286	3360	26	10.48	0.7679	64.03	14.7
A3224J 3.tif - Layer 1	6822	200	2140	4482	166	34	2116	24	4480	2	1.121	0.0446	17	0.8795
A3226J 1.tif - Layer 1	8642	452	330	7860	418	34	326	4	7854	6	1.212	0.0763	7.522	0.5091
A3226J 2.tif - Layer 1	9170	380	336	8454	362	18	334	2	8452	2	0.5952	0.0237	4.737	0.2399
A3226J 3.tif - Layer 1	7292	166	438	6688	154	12	434	4	6686	2	0.9132	0.0299	7.229	0.2468
A3228J 1.tif - Layer 1	9528	96	574	8858	56	40	562	12	8856	2	2.091	0.0226	41.67	0.5668
A3228J 2.tif - Layer 1	7344	122	2310	4912	96	26	2304	6	4912		0.2597	0	21.31	0.4357
A3228J 3.tif - Layer 1	9992	144	1380	8468	110	34	1374	6	8464	4	0.4348	0.0472	23.61	0.4404
A3229J 1.tif - Layer 1	7392	34	44	7314	18	16	36	8	7310	4	18.18	0.0547	47.06	0.3788
A3229J 2.tif - Layer 1	7210	112	80	7018	22	90	56	24	7006	12	30	0.171	80.36	1.748
A3229J 3.tif - Texture	6648	66	178	6404	36	30	168	10	6396	8	5.618	0.1249	45.45	0.722
A3230J 1 .tif - Layer 1	6130	108	476	5546	98	10	464	12	5546		2.521	0	9.259	0.3589
A3230J 2.tif - Layer 1	6884	248	728	5908	240	8	720	8	5908		1.099	0	3.226	0.2324
A3230J 3.tif - Layer 1	8184	52	376	7756	46	6	368	8	7752	4	2.128	0.0516	11.54	0.2199
A3232J 1.tif - Layer 1	8080	146	218	7716	140	6	216	2	7708	8	0.9174	0.1037	4.11	0.198
A3232J 2.tif - Layer 1	7888	336	416	7136	296	40	404	12	7132	4	2.885	0.0561	11.9	0.7099
A3232J 3.tif - Layer 1	8184	156	302	7726	124	32	300	2	7724	2	0.6623	0.0259	20.51	0.4399
A3215	FC1245 WT
A3219	FC1245 WT
A3226	FC1245 WT
A3227	FC1245 WT
A3229	FC1245 WT
A3216	FC1245 HS3ST1-/-
A3217	FC1245 HS3ST1-/-
A3218	FC1245 HS3ST1-/-
A3225	FC1245 HS3ST1-/-
A3228	FC1245 HS3ST1-/-
A3221	FC1242 WT
A3222	FC1242 WT
A3223	FC1242 WT
A3230	FC1242 WT
A3232	FC1242 WT
A0348	FC1242 HS3ST1-/-
A0392	FC1242 HS3ST1-/-
A0394	FC1242 HS3ST1-/-
A3220	FC1242 HS3ST1-/-
A3224	FC1242 HS3ST1-/-

[truncated: 8 more sheets: Fig. 8B, Fig. 10B , Fig. 10C, Fig. 10E, Suppl. Fig 5B, Suppl. Fig 5C, Suppl. Fig 8, IPA ORA]
